# Supplementary material for: Phenotypic Antimicrobial Resistance Profiles and Provisional Epidemiological Cut-Off Values of Edwardsiella anguillarum Isolated from Farmed Nile Tilapia (Oreochromis niloticus) in Brazil, with Exploratory Data on Edwardsiella tarda
Source: Microorganisms. 2026 Feb 24;14(3):523. doi: 10.3390/microorganisms14030523 (PMC13029526; doi:10.3390/microorganisms14030523)
Supplement: Supplementary file 1 [file microorganisms-14-00523-s001.zip]

Archive with 1 entries (1 files):
- microorganisms-3978187-supplementary.pdf
